# Supplementary material for: Identification and characterization of a direct activator of a gene transfer agent
Source: Nat Commun. 2019 Feb 5;10:595. doi: 10.1038/s41467-019-08526-1 (PMC6363796; doi:10.1038/s41467-019-08526-1)
Supplement: Supplementary file 4 — Source Data file [file 41467_2019_8526_MOESM4_ESM.xlsx]

## Sheet: Fig1
SB1003	GafA OX	DE442	DE442 gafAΔ
0.833333	55.5333	89.6333	0
0.933333	57.2	118.033	0
1.23333	51.1667	67.3667	0
0.733333	54.8333	109.267	0
0.966667	56.1667	79.7667	0
1	60	119.467	0
1.16667	61.3667	84.0667	0
1.13333	57.1333	87.9	0
Panel B										Data not specifically referred to in the paper
	Total Intracellular DNA										Total Intracellular DNA
1	R. capsulatus DE442									a	R. capsulatus SB1003
M	NEB 1kb Extend Ladder									b	R. capsulatus SB1003
2	DE442 ctrA KO									c	R. capsulatus DE442
3	DE442 gafA KO									d	DE442 ctrA OX
										e	DE442 ctrA KO
										f	SB1003 ctrA KO
										g	SB1003 ctrA KO, gafA OX
										h	SB1003 gafA KO
										i	SB1003 ctrA OX
	Total Intracellular DNA
1	R. capsulatus SB1003
2	SB1003 gafA OX (6h induction)
3	SB1003 gafA OX (24h induction)
4	SB1003 gafA OX (48h induction)
M	Bioline 1kb Ladder

## Sheet: Fig2
SB1003	CtrA OX	CtrA D51A OX	CtrA D51E OX
0.685714	0.6	1.88571	0.514286
1.37143	0.771429	2.48571	0.514286
0.942857	0.514286	2.57143	0.857143
Panel B
	Total Intracellular DNA
M	Bioline 1kb Ladder
1	R. capsulatus SB1003
2	SB1003 ctrA KO
3	SB1003 ctrA OX
4	SB1003 ctrA D51E OX
5	SB1003 ctrA D51A OX
	Total Intracellular DNA
M	Bioline 1kb Ladder
1	R. capsulatus SB1003 ctrA KO, gafA OX
2	R. capsulatus SB1003 ctrA KO, gafA OX

## Sheet: Fig3
All values are fold expression change, 2^-(ddCT)
Panel A									Panel C
Sample	terL	g5	1865	555	ctrA	divL	lexA			native ctrA
DE442	29.9867	349.492	12.6014	56.2747	4.5127	7.33992	2.11685		SB1003	0.629	1.64067	0.969011
DE442	47.37	626.87	40.3771	85.1737	7.41418	2.5156	2.96746		CtrA OX	8.73324	5.3521	4.10372
DE442	24.5457	191.436	46.4588	54.787	3.31502	3.29348	2.21727		D51E OX	3.04568	5.69856	4.10372
DE442	66.4021	275.758	32.0132	104.126	6.11374	5.16664	1.26275
Sample	terL	g5	1865	555	ctrA	divL	lexA		Panel D
DE442 1865Δ	1.76011	1.22934	n/a	1.58924	5.52272	1.15017	1.5855
DE442 1865Δ	2.23592	1.12871	n/a	1.62984	3.42372	1.15698	1.46343		Sample	terL	g5	1865	555	ctrA
DE442 1865Δ	1.25053	0.641139	n/a	1.24402	2.72447	0.529018	0.87708		SB1003	0.928272	0.909251	0.986948	1.09088	0.648758
									SB1003	0.863654	1.06941	0.963933	0.908436	1.36651
									SB1003	1.24734	1.02842	1.05114	1.00909	1.12799
Sample	terL	g5	1865	555	ctrA	divL	lexA
DE442 ctrAΔ	2.00844	0.628091	2.45075	1.38056	n/a	0.346841	1.01379		Sample	terL	g5	1865	555	ctrA
DE442 ctrAΔ	1.73875	0.708369	2.24744	1.43738	n/a	0.287371	0.708958		gafA OX	95.4123	7.54667	45.2356	6.37679	2.46556
DE442 ctrAΔ	1.6215	0.507759	1.73421	1.38518	n/a	0.182161	0.724856		gafA OX	108.128	9.09017	19.9103	5.5611	3.44193
									gafA OX	29.7522	2.37398	36.2998	4.72887	1.67047
									Sample	terL	g5	1865	555	ctrA
Panel B									ctrAΔ gafA OX	159.26	9.30054	83.6044	0.879908	0
Sample	terL	g5	1865	555	ctrA				ctrAΔ gafA OX	92.5343	6.50659	107.138	1.11414	0
SB1003	0.928272	0.909251	0.986948	1.09088	0.648758				ctrAΔ gafA OX	125.478	50.9726	291.042	0.806392	0
SB1003	0.863654	1.06941	0.963933	0.908436	1.36651				ctrAΔ gafA OX	126.862	71.3026	310.766	1.05929	0
SB1003	1.24734	1.02842	1.05114	1.00909	1.12799
Sample	terL	g5	1865	555	ctrA				Panel E
CtrA OX	0.776917	0.56995	0.602012	0.673224	25.5196					native gafA
CtrA OX	0.921731	0.7063	0.513856	0.628751	47.8138				SB1003	1.13009	1.09324	0.80942
CtrA OX	0.978038	0.619448	0.528798	0.769584	34.3415				CtrA OX	25.5807	43.5369	27.1184
									ctrAΔ gafA OX	1.66141	1.30177	1.58809
Sample	terL	g5	1865	555	ctrA
D51E OX	2.46734	0.757154	1.57609	1.5205	11.4207
D51E OX	2.40028	0.896583	1.44077	1.47564	9.42577
D51E OX	2.38	0.79	1.45	1.4	10.01

## Sheet: Fig4
Panel B
	Cy5-labelled DNA	CtrA (µM)
1	50 bp gafA promter probe	0
2	50 bp gafA promter probe	2
3	50 bp gafA promter probe	1
4	50 bp gafA promter probe	0.5
5	50 bp gafA promter probe	0.25
6	50 bp gafA promter probe	0.125
7	50 bp gafA promter probe	0.0625
8	50 bp gafA promter probe	0.03125
9	50 bp gafA promter probe	0.015625
10	50 bp gafA promter probe	0.0078125
11	50 bp gafA promter probe	1	Excess of unlabelled non-specific probe added
12	50 bp gafA promter probe	1	Excess of unlabelled specific probe added
Panel C
Conc (nM)	% probe Bound
0	0	0
15.625	0.141073	0.307273
31.25	0.421554	0.41642
62.5	0.583467	0.511731
125	0.771848	0.693483
250	0.802817	0.901982
500	0.984696	0.931771
1000	1	0.994852
2000	0.913483	1

## Sheet: Fig5
	Cy5-labelled DNA	GtaR (µM)
1	50 bp gafA promter probe	0
2	50 bp gafA promter probe	3
3	50 bp gafA promter probe	1.5
4	50 bp gafA promter probe	0.75
5	50 bp gafA promter probe	0.375
6	50 bp gafA promter probe	0.1875
7	50 bp gafA promter probe	0.09375
8	50 bp gafA promter probe	0.046875
9	50 bp gafA promter probe	0.0234375
10	50 bp gafA promter probe	0.0117188
11	50 bp gafA promter probe	1.5	Excess of unlabelled non-specific probe added
12	50 bp gafA promter probe	1.5	Excess of unlabelled specific probe added

## Sheet: Fig6
Panel C
	Cy5-labelled DNA	GafA (µM)
1	50 bp GTA promter probe1	2
2	50 bp GTA promter probe2	0
3	50 bp GTA promter probe2	2
4	50 bp GTA promter probe3	0
5	50 bp GTA promter probe3	2
6	50 bp GTA promter probe4	0
7	50 bp GTA promter probe4	2
8	50 bp GTA promter probe5	0
9	50 bp GTA promter probe5	2
Panel D
	Cy5-labelled DNA	GafA (µM)
1	50 bp GTA promter probe2	0
2	50 bp GTA promter probe2	4
3	50 bp GTA promter probe2	2
4	50 bp GTA promter probe2	1
5	50 bp GTA promter probe2	0.5
6	50 bp GTA promter probe2	0.25
7	50 bp GTA promter probe2	0.125
8	50 bp GTA promter probe2	0.0625
9	50 bp GTA promter probe2	0.03125
10	50 bp GTA promter probe2	0.015625
11	50 bp GTA promter probe2	2	Excess of unlabelled non-specific probe added
12	50 bp GTA promter probe2	2	Excess of unlabelled specific probe added
Panel E
	Cy5-labelled DNA	GafA (µM)	CtrA (µM)
1	50 bp gafA promter probe	0	0
2	50 bp gafA promter probe	0.015625	0.03125
3	50 bp gafA promter probe	0.03125	0.0625
4	50 bp gafA promter probe	0.0625	0.125
5	50 bp gafA promter probe	0.125	0.25
6	50 bp gafA promter probe	0.25	0.5
7	50 bp gafA promter probe	0.5	1
8	50 bp gafA promter probe	1	2
9	50 bp gafA promter probe	2	4

## Sheet: Supp Fig2
DivL
SB1003	gafA OX	ctrAΔ gafA OX	ctrA OX	ctrA D51E OX	ctrAΔ
0.504101	1.00392	0.140746	0.904359	1.67878	0.236783
1.44316	0.991325	0.175318	1.35787	1.26837	0.281649
1.37457	0.796145	0.0940113	1.18994	1.7	0.258002
		0.129074
LexA
SB1003	gafA OX	ctrAΔ gafA OX	ctrA OX	ctrA D51E OX	ctrAΔ
0.983893	2.01935	0.698428	1.47602	1.49251	1.3014
0.879996	1.96625	0.809977	1.95844	1.38208	1.21117
1.15497	1.1949	1.00808	1.79281	1.55	1.15743
		1.29023

## Sheet: Supp Fig4
Panel A
	DNA	CtrA (µM)
1	CtrA promter region	0
2	CtrA promter region	0.015625
3	CtrA promter region	0.03125
4	CtrA promter region	0.0625
5	CtrA promter region	0.125
6	CtrA promter region	0.25
7	CtrA promter region	0.5
8	CtrA promter region	1
9	CtrA promter region	2
10	CtrA promter region	4
11	CtrA promter region	8
12	none (bromophenol blue)
Panel B
	DNA	CtrA D51E (µM)
1	CtrA promter region	0
2	CtrA promter region	0.0078125
3	CtrA promter region	0.015625
4	CtrA promter region	0.03125
5	CtrA promter region	0.0625
6	CtrA promter region	0.125
7	CtrA promter region	0.25
8	CtrA promter region	0.5
9	CtrA promter region	1
10	CtrA promter region	2
11	CtrA promter region	4
12	CtrA promter region	8

## Sheet: Supp Fig5
SB1003	0.93586	1.08455	0.979592
gafa KO	0	0.00874636	0
gafA KO (gafA)	3.39359	3.41983	3.40233
gafA KO (M1)	0.349854	0.0962099	0.183673
gafA KO (M2)	0.0874636	0.104956	0.113703

## Sheet: Supp Fig6
Panel B
	DNA	MBP-GafA (µM)
1	rcc01865 promter region	0
2	rcc01865 promter region	0.03125
3	rcc01865 promter region	0.0625
4	rcc01865 promter region	0.125
5	rcc01865 promter region	0.25
6	rcc01865 promter region	0.5
7	rcc01865 promter region	1
8	rcc01865 promter region	2
9	rcc01865 promter region	4
M	Bioline 1kb Ladder	n/a
Panel B
	DNA	MBP-GafA (µM)
1	rcc00555 promter region	0
2	rcc00555 promter region	0.5
3	rcc00555 promter region	1
4	rcc00555 promter region	2
5	rcc00555 promter region	4
6	rcc00555 promter region	8
M	NEB 1kb ladder	n/a

[truncated: 1 more sheets: Supp Fig8]
